# Supplementary material for: Reconstructing the Gait Pattern of a Korean Cadaver with Bilateral Lower Limb Asymmetry Using a Virtual Humanoid Modeling Program
Source: Diagnostics (Basel). 2025 Aug 2;15(15):1943. doi: 10.3390/diagnostics15151943 (PMC12345663; doi:10.3390/diagnostics15151943)
Supplement: Supplementary file 1 [file diagnostics-15-01943-s001.zip]

Archive with 2 entries (2 files):
- Video S1.zip
- Video S2.zip
